# Supplementary material for: Trends in hepatocellular carcinoma research from 2008 to 2017: a bibliometric analysis
Source: PeerJ. 2018 Aug 15;6:e5477. doi: 10.7717/peerj.5477 (PMC6098682; doi:10.7717/peerj.5477)
Supplement: Dataset S3 [file peerj-06-5477-s003.xlsx]

## Sheet: Sheet1
Organizations	records	% of 24331
FUDAN UNIV	1029	4.229
SUN YAT SEN UNIV	813	3.341
SECOND MIL MED UNIV	692	2.844
SHANGHAI JIAO TONG UNIV	527	2.166
ZHEJIANG UNIV	475	1.952
UNIV HONG KONG	383	1.574
SEOUL NATL UNIV	380	1.562
YONSEI UNIV	359	1.475
CHINESE UNIV HONG KONG	356	1.463
SUNGKYUNKWAN UNIV	348	1.43
SHANDONG UNIV	347	1.426
NATL TAIWAN UNIV	341	1.402
NANJING MED UNIV	338	1.389
GUANGXI MED UNIV	333	1.369
SICHUAN UNIV	318	1.307
HUAZHONG UNIV SCI TECHNOL	315	1.295
CHINA MED UNIV	312	1.282
XI AN JIAO TONG UNIV	311	1.278
NATL CANC CTR	305	1.254
NATL YANG MING UNIV	303	1.245
CHANG GUNG UNIV	300	1.233
NATL TAIWAN UNIV HOSP	292	1.2
UNIV TOKYO	292	1.2
FOURTH MIL MED UNIV	286	1.175
CHINESE ACAD SCI	278	1.143
CENT S UNIV	271	1.114
UNIV ULSAN	243	0.999
CHINESE ACAD MED SCI	235	0.966
PEKING UNIV	221	0.908
CAPITAL MED UNIV	207	0.851
KINKI UNIV	196	0.806
SOUTHERN MED UNIV	195	0.801
TIANJIN MED UNIV	193	0.793
KYUSHU UNIV	190	0.781
THIRD MIL MED UNIV	190	0.781
TAIPEI VET GEN HOSP	189	0.777
WUHAN UNIV	182	0.748
UNIV TEXAS MD ANDERSON CANC CTR	181	0.744
NCI	179	0.736
NANTONG UNIV	177	0.727
INSERM	174	0.715
SOOCHOW UNIV	170	0.699
CATHOLIC UNIV KOREA	169	0.695
CHONGQING MED UNIV	168	0.69
JILIN UNIV	166	0.682
NATL UNIV SINGAPORE	164	0.674
UNIV BOLOGNA	162	0.666
HARVARD UNIV	161	0.662
ANHUI MED UNIV	160	0.658
CHANG GUNG MEM HOSP	159	0.653
MAYO CLIN	155	0.637
ZHENGZHOU UNIV	155	0.637
DALIAN MED UNIV	151	0.621
OSAKA UNIV	150	0.616
CHINESE PEOPLES LIBERAT ARMY GEN HOSP	147	0.604
TAIPEI MED UNIV	146	0.6
TONGJI UNIV	145	0.596
KANAZAWA UNIV	142	0.584
XIAMEN UNIV	142	0.584
KAOHSIUNG MED UNIV	141	0.58
UNIV MILAN	141	0.58
CHUNG SHAN MED UNIV	139	0.571
CHINA MED UNIV HOSP	138	0.567
KOREA UNIV	138	0.567
PEKING UNION MED COLL	138	0.567
HARBIN MED UNIV	136	0.559
JOHNS HOPKINS UNIV	135	0.555
UNIV PITTSBURGH	132	0.543
KYOTO UNIV	130	0.534
FUJIAN MED UNIV	128	0.526
STANFORD UNIV	128	0.526
UNIV TORONTO	124	0.51
SEOUL NATL UNIV HOSP	123	0.506
UNIV MICHIGAN	123	0.506
UNIV CALIF LOS ANGELES	122	0.501
GUANGZHOU MED UNIV	117	0.481
UNIV CALIF SAN FRANCISCO	116	0.477
ACAD SINICA	112	0.46
HIROSHIMA UNIV	104	0.427
NANJING UNIV	103	0.423
NATL HLTH RES INST	103	0.423
UNIV PALERMO	102	0.419
CHIBA UNIV	100	0.411
QINGDAO UNIV	100	0.411
CAIRO UNIV	99	0.407
TOKYO MED DENT UNIV	98	0.403
MINIST EDUC	97	0.399
UNIV WASHINGTON	96	0.395
NORTHWESTERN UNIV	95	0.39
UNIV BARCELONA	94	0.386
UNIV PADUA	94	0.386
OKAYAMA UNIV	93	0.382
CHANGHUA CHRISTIAN HOSP	92	0.378
WENZHOU MED UNIV	92	0.378
MT SINAI SCH MED	91	0.374
KURUME UNIV	88	0.362
TAICHUNG VET GEN HOSP	86	0.353
SINGAPORE GEN HOSP	85	0.349
HANNOVER MED SCH	84	0.345
KEIO UNIV	83	0.341
SOUTHEAST UNIV	82	0.337
TORANOMON GEN HOSP	82	0.337
CHINA PHARMACEUT UNIV	81	0.333
CHUNG SHAN MED UNIV HOSP	81	0.333
KAOHSIUNG CHANG GUNG MEM HOSP	81	0.333
BAYLOR COLL MED	80	0.329
ASIA UNIV	79	0.325
MASSACHUSETTS GEN HOSP	79	0.325
MEM SLOAN KETTERING CANC CTR	79	0.325
YOKOHAMA CITY UNIV	79	0.325
KAOHSIUNG MED UNIV HOSP	78	0.321
UNIV PARIS 05	78	0.321
NATL CANC INST	77	0.316
SHANGHAI UNIV TRADIT CHINESE MED	77	0.316
JINAN UNIV	76	0.312
NATL CHENG KUNG UNIV	75	0.308
OSAKA CITY UNIV	75	0.308
UNIV CALIF SAN DIEGO	74	0.304
ICAHN SCH MED MT SINAI	73	0.3
UNIV N CAROLINA	73	0.3
AJOU UNIV	72	0.296
KUMAMOTO UNIV	72	0.296
NAGOYA UNIV	72	0.296
OHIO STATE UNIV	72	0.296
NANCHANG UNIV	70	0.288
OGAKI MUNICIPAL HOSP	69	0.284
AIN SHAMS UNIV	68	0.279
COLUMBIA UNIV	68	0.279
HEBEI MED UNIV	68	0.279
MED UNIV VIENNA	68	0.279
OSAKA RED CROSS HOSP	68	0.279
HOSP CLIN BARCELONA	67	0.275
NANKAI UNIV	67	0.275
UNIV PENN	67	0.275
KYUNG HEE UNIV	66	0.271
YALE UNIV	66	0.271
EMORY UNIV	64	0.263
NIHON UNIV	64	0.263
PUSAN NATL UNIV	64	0.263
TSINGHUA UNIV	64	0.263
LANZHOU UNIV	63	0.259
UNIV ATHENS	63	0.259
UNIV HOSP	63	0.259
NATL CHUNG HSING UNIV	62	0.255
UNIV FLORIDA	62	0.255
UNIV PARIS 13	61	0.251
GUILIN MED UNIV	61	0.251
JUNTENDO UNIV	61	0.251
EHIME UNIV	60	0.247
MUSASHINO RED CROSS HOSP	59	0.242
BEIJING INST RADIAT MED	58	0.238
UNIV GENOA	58	0.238
UNIV MINNESOTA	58	0.238
GERMAN CANC RES CTR	57	0.234
JOHANNES GUTENBERG UNIV MAINZ	57	0.234
MINIST PUBL HLTH	57	0.234
NAGASAKI UNIV	57	0.234
TZU CHI UNIV	57	0.234
YAMAGUCHI UNIV	57	0.234
HOKKAIDO UNIV	56	0.23
KOBE UNIV	56	0.23
UNIV SYDNEY	55	0.226
EASTERN HEPATOBILIARY SURG HOSP	54	0.222
KYOTO PREFECTURAL UNIV MED	54	0.222
NATL DEF MED CTR	54	0.222
GIFU UNIV	53	0.218
JIKEI UNIV	53	0.218
THOMAS JEFFERSON UNIV	53	0.218
CHI MEI MED CTR	52	0.214
TECH UNIV MUNICH	52	0.214
UNIV HOSP ESSEN	52	0.214
UNIV ROMA LA SAPIENZA	52	0.214
UNIV SAO PAULO	52	0.214
UNIV SO CALIF	52	0.214
NIIGATA UNIV	51	0.21
UNIV NAPLES FEDERICO II	51	0.21
PLA	50	0.205
UNIV TEXAS SW MED CTR DALLAS	50	0.205
FU JEN CATHOLIC UNIV	49	0.201
JOHNS HOPKINS UNIV HOSP	49	0.201
KEIMYUNG UNIV	49	0.201
WASHINGTON UNIV	49	0.201
HENAN UNIV	48	0.197
I SHOU UNIV	48	0.197
KING SAUD UNIV	48	0.197
NATL SUN YAT SEN UNIV	48	0.197
UNIV BARI	48	0.197
GUANGDONG MED COLL	47	0.193
MANSOURA UNIV	47	0.193
NYU	47	0.193
UNIV NAPLES 2	47	0.193
UNIV PISA	47	0.193
UNIV TOKUSHIMA	47	0.193
CHONNAM NATL UNIV	46	0.189
HYOGO COLL MED	46	0.189
UNIV ZURICH HOSP	46	0.189
HEIDELBERG UNIV	45	0.185
IRCCS	45	0.185
KAROLINSKA INST	45	0.185
TAIPEI CITY HOSP	45	0.185
TAIPEI MED UNIV HOSP	45	0.185
UNIV BERN	45	0.185
HOP PAUL BROUSSE	44	0.181
INT AGCY RES CANC	44	0.181
JIANGSU UNIV	44	0.181
KUNMING MED UNIV	44	0.181
UNIV BIRMINGHAM	44	0.181
UNIV CATTOLICA SACRO CUORE	44	0.181
UNIV HEIDELBERG HOSP	43	0.177
CLEVELAND CLIN	43	0.177
DUKE NUS GRAD MED SCH	43	0.177
UNIV LONDON IMPERIAL COLL SCI TECHNOL MED	43	0.177
UNIV TUBINGEN	43	0.177
DUKE UNIV	42	0.173
INJE UNIV	42	0.173
KANSAI MED UNIV	42	0.173
KONKUK UNIV	42	0.173
KYUNGPOOK NATL UNIV	42	0.173
UNIV TURIN	42	0.173
HANYANG UNIV	41	0.169
HARVARD MED SCH	41	0.169
MIE UNIV	41	0.169
OSAKA MED CTR CANC CARDIOVASC DIS	41	0.169
UNIV ALBERTA	41	0.169
VIRGINIA COMMONWEALTH UNIV	41	0.169
XINJIANG MED UNIV	41	0.169
LIVER CIRRHOSIS CLIN RES CTR	40	0.164
SO MED UNIV	40	0.164
UNIV PARIS 07	40	0.164
UNIV YAMANASHI	40	0.164
ASTAR	39	0.16
CNR	39	0.16
GEORGETOWN UNIV	39	0.16
GUANGDONG PHARMACEUT UNIV	39	0.16
HALLYM UNIV	39	0.16
INST PASTEUR	39	0.16
KINGS COLL HOSP LONDON	39	0.16
KOREA INST RADIOL MED SCI	39	0.16
NATL RES CTR	39	0.16
VANDERBILT UNIV	39	0.16
YONSEI UNIV HLTH SYST	38	0.156
HUBEI UNIV MED	38	0.156
KANAZAWA UNIV HOSP	38	0.156
SHANDONG ACAD MED SCI	38	0.156
TOKYO MED UNIV	38	0.156
UCL	38	0.156
UNIV BONN	38	0.156
UNIV SCI TECHNOL CHINA	38	0.156
WAKAYAMA MED UNIV	38	0.156
ALMA MATER STUDIORUM UNIV BOLOGNA	37	0.152
HOP BEAUJON	37	0.152
TIANJIN MED UNIV CANC INST HOSP	37	0.152
TOKYO WOMENS MED UNIV	37	0.152
TOTTORI UNIV	37	0.152
UNIV PARIS DIDEROT	37	0.152
UNIV REGENSBURG	37	0.152
XUZHOU MED COLL	37	0.152
DOKKYO MED UNIV	36	0.148
INHA UNIV	36	0.148
KAGOSHIMA UNIV	36	0.148
KINDAI UNIV	36	0.148
MACKAY MEM HOSP	36	0.148
TOHO UNIV	36	0.148
UNIV PARIS 11	36	0.148
CENT TAIWAN UNIV SCI TECHNOL	35	0.144
CIBEREHD	35	0.144
NATL HOSP ORG	35	0.144
SOONCHUNHYANG UNIV	35	0.144
CHONBUK NATL UNIV	34	0.14
GUANGDONG ACAD MED SCI	34	0.14
HIROSHIMA RED CROSS HOSP	34	0.14
HOP HENRI MONDOR	34	0.14
INST CATALANA RECERCA ESTUDIS AVANCATS	34	0.14
JAPANESE RED CROSS MED CTR	34	0.14
NATL CANC CTR SINGAPORE	34	0.14
NATL TSING HUA UNIV	34	0.14
UNIV LOUISVILLE	34	0.14
UNIV NAVARRA CLIN	33	0.136
DONG A UNIV	33	0.136
HOP JEAN VERDIER	33	0.136
MINIST HLTH	33	0.136
NATL CHENG KUNG UNIV HOSP	33	0.136
TOHOKU UNIV	33	0.136
UNIV CAMBRIDGE	33	0.136
UNIV MUNICH	33	0.136
GACHON UNIV	32	0.132
GOETHE UNIV FRANKFURT	32	0.132
INDIANA UNIV	32	0.132
KAOHSIUNG VET GEN HOSP	32	0.132
NAGOYA CITY UNIV	32	0.132
NANJING UNIV CHINESE MED	32	0.132
UNIV BRITISH COLUMBIA	32	0.132
UNIV TSUKUBA	32	0.132
ZHEJIANG PROV PEOPLES HOSP	32	0.132
ATOM BOMB SURVIVORS HOSP	31	0.127
BROWN UNIV	31	0.127
CASE WESTERN RESERVE UNIV	31	0.127
GUANGDONG MED UNIV	31	0.127
GUANGZHOU UNIV CHINESE MED	31	0.127
HARBIN MED COLL	31	0.127
IKEDA MUNICIPAL HOSP	31	0.127
MAHIDOL UNIV	31	0.127
NARA MED UNIV	31	0.127
ROYAL FREE HOSP	31	0.127
SHANTOU UNIV	31	0.127
UNIV CHICAGO	31	0.127
UNIV COPENHAGEN	31	0.127
UNIV RENNES 1	31	0.127
XINXIANG MED UNIV	31	0.127
CHA UNIV	30	0.123
CHARITE	30	0.123
DONG EUI UNIV	30	0.123
EHIME PREFECTURAL CENT HOSP	30	0.123
FUJIAN UNIV TRADIT CHINESE MED	30	0.123
MICHAEL E DEBAKEY VA MED CTR	30	0.123
NANTONG TUMOR HOSP	30	0.123
NATL CANC CTR HOSP EAST	30	0.123
UNIV HLTH NETWORK	30	0.123
UNIV HOSP GENEVA	30	0.123
BEIJING 302 HOSP	29	0.119
BENGBU MED COLL	29	0.119
BINZHOU MED UNIV	29	0.119
CHINESE NATL HUMAN GENOME CTR SHANGHAI	29	0.119
CHULALONGKORN UNIV	29	0.119
FAR EASTERN MEM HOSP	29	0.119
FUKUIKEN SAISEIKAI HOSP	29	0.119
FUKUOKA UNIV	29	0.119
HIROSHIMA UNIV HOSP	29	0.119
HOP ST ANTOINE	29	0.119
KING ABDULAZIZ UNIV	29	0.119
KOREA RES INST BIOSCI BIOTECHNOL	29	0.119
MCGILL UNIV	29	0.119
PEOPLES LIBERAT ARMY GEN HOSP	29	0.119
QUEEN MARY HOSP	29	0.119
TRISERV GEN HOSP	29	0.119
UNIV CAGLIARI	29	0.119
UNIV CATANIA	29	0.119
UNIV LEIPZIG	29	0.119
UNIV LYON 1	29	0.119
UNIV MODENA REGGIO EMILIA	29	0.119
UNIV NAVARRA	29	0.119
UNIV OXFORD	29	0.119
ZHEJIANG CANC HOSP	29	0.119
CTR INVEST BIOMED RED ENFERMEDADES HEPAT DIGEST	28	0.115
DOKUZ EYLUL UNIV	28	0.115
SHINSHU UNIV	28	0.115
UNIV CALIF DAVIS	28	0.115
UNIV ILLINOIS	28	0.115
UNIV KANSAS	28	0.115
UNIV MIAMI	28	0.115
WAYNE STATE UNIV	28	0.115
BOSTON UNIV	27	0.111
BRAIN KOREA 21 PROJECT MED SCI	27	0.111
CHINESE PEOPLES LIBERAT ARMY	27	0.111
FDN IRCCS IST NAZL TUMORI	27	0.111
KINGS COLL LONDON	27	0.111
NATL UNIV HLTH SYST	27	0.111
QIDONG LIVER CANC INST	27	0.111
SAGA UNIV	27	0.111
UNIV MED CTR UTRECHT	27	0.111
UNIV TEHRAN MED SCI	27	0.111
WENZHOU MED COLL	27	0.111
YANGZHOU UNIV	27	0.111
ZHEJIANG SCI TECH UNIV	27	0.111
ZHONGSHAN HOSP	27	0.111
BASKENT UNIV	26	0.107
CAROLINAS MED CTR	26	0.107
DREXEL UNIV	26	0.107
GHENT UNIV HOSP	26	0.107
HONG KONG BAPTIST UNIV	26	0.107
KAGAWA UNIV	26	0.107
KITASATO UNIV	26	0.107
ST LOUIS UNIV	26	0.107
UNIV BASEL HOSP	26	0.107
UNIV CHINESE ACAD SCI	26	0.107
UNIV MASSACHUSETTS	26	0.107
UNIV TRIESTE	26	0.107
UNIV UDINE	25	0.103
BAYER HEALTHCARE PHARMACEUT	25	0.103
KURUME UNIV HOSP	25	0.103
NATL CTR GLOBAL HLTH MED	25	0.103
QI DONG LIVER CANC INST	25	0.103
ST ORSOLA MARCELLO MALPIGHI HOSP	25	0.103
UNIV BRESCIA	25	0.103
UNIV COLORADO	25	0.103
UNIV FLORENCE	25	0.103
UNIV LIVERPOOL	25	0.103
UNIV MICHIGAN HLTH SYST	25	0.103
UNIV PARIS 06	25	0.103
UNIV WISCONSIN	25	0.103
WEILL CORNELL MED COLL	25	0.103
YEUNGNAM UNIV	25	0.103
ASAN MED CTR	24	0.099
BRIGHAM WOMENS HOSP	24	0.099
COLLABORAT INNOVAT CTR DIAG TREATMENT INFECT DI	24	0.099
HAINAN MED COLL	24	0.099
MED COLL WISCONSIN	24	0.099
NIH	24	0.099
OSPED BELCOLLE	24	0.099
SAPPORO MED UNIV	24	0.099
SHANXI MED UNIV	24	0.099
STATE KEY LAB ONCOL SOUTH CHINA	24	0.099
UNIV FOGGIA	24	0.099
UNIV MELBOURNE	24	0.099
UNIV WITWATERSRAND	24	0.099
CHONGQING UNIV	23	0.095
DANA FARBER CANC INST	23	0.095
HENAN PROV PEOPLES HOSP	23	0.095
HUMANITAS CLIN RES CTR	23	0.095
INST SALUD CARLOS III	23	0.095
MT SINAI MED CTR	23	0.095
NINGXIA MED UNIV	23	0.095
OSPED FATEBENEFRATELLI	23	0.095
RUTGERS STATE UNIV	23	0.095
UNIV CALGARY	23	0.095
UNIV HOSP REGENSBURG	23	0.095
UNIV MED CTR	23	0.095
UNIV S FLORIDA	23	0.095
UNIV SOUTH CHINA	23	0.095
UNIV STRASBOURG	23	0.095
UNIV TEXAS SOUTHWESTERN	23	0.095
CHANG GUNG UNIV SCI TECHNOL	22	0.09
INDIANA UNIV SCH MED	22	0.09
IWATE MED UNIV	22	0.09
JEJU NATL UNIV	22	0.09
LINYI PEOPLES HOSP	22	0.09
MACKAY MED COLL	22	0.09
MED UNIV S CAROLINA	22	0.09
PRINCE WALES HOSP	22	0.09
QUEEN ELIZABETH HOSP	22	0.09
TEIKYO UNIV	22	0.09
TIANJIN UNIV	22	0.09
UNIV ALABAMA BIRMINGHAM	22	0.09
UNIV ALEXANDRIA	22	0.09
UNIV CALIF IRVINE	22	0.09
UNIV FERRARA	22	0.09
UNIV KENTUCKY	22	0.09
UNIV MACAU	22	0.09
UNIV ROCHESTER	22	0.09
UNIV TEXAS MED BRANCH	22	0.09
ZHEJIANG CHINESE MED UNIV	22	0.09
BILKENT UNIV	21	0.086
BRISTOL MYERS SQUIBB CO	21	0.086
CHINA ACAD CHINESE MED SCI	21	0.086
CHU BORDEAUX	21	0.086
CHUNGNAM NATL UNIV	21	0.086
CITY HOPE NATL MED CTR	21	0.086
COLLABORAT INNOVAT CTR CANC MED	21	0.086
DALIAN UNIV	21	0.086
DANKOOK UNIV	21	0.086
KANGWON NATL UNIV	21	0.086
KHON KAEN UNIV	21	0.086
KYORIN UNIV	21	0.086
LUND UNIV	21	0.086
PISA UNIV HOSP	21	0.086
SHOW CHWAN MEM HOSP	21	0.086
TEMPLE UNIV	21	0.086
TORONTO GEN HOSP	21	0.086
UNIV MADRAS	21	0.086
UNIV NEW S WALES	21	0.086
UNIV PAVIA	21	0.086
UNIV SASSARI	21	0.086
UT SOUTHWESTERN MED CTR	21	0.086
ZAGAZIG UNIV	21	0.086
BEIJING UNIV CHINESE MED	20	0.082
BUDDHIST TZU CHI GEN HOSP	20	0.082
CHENG HSIN GEN HOSP	20	0.082
DALIAN UNIV TECHNOL	20	0.082
FOOYIN UNIV	20	0.082
GUANGXI LIVER CANC DIAG TREATMENT ENGN TECHNO	20	0.082
GUANGXI UNIV CHINESE MED	20	0.082
GUIYANG MED COLL	20	0.082
GUNMA UNIV	20	0.082
KANSAI ROSAI HOSP	20	0.082
MED UNIV GRAZ	20	0.082
MED UNIV WARSAW	20	0.082
OSAKA MED COLL	20	0.082
SAMSUNG MED CTR	20	0.082
SEMMELWEIS UNIV	20	0.082
SHENYANG PHARMACEUT UNIV	20	0.082
TOKYO UNIV HOSP	20	0.082
UNIV CINCINNATI	20	0.082
UNIV DUISBURG ESSEN	20	0.082
UNIV FREIBURG	20	0.082
UNIV GRONINGEN	20	0.082
UNIV HEIDELBERG	20	0.082
UNIV MALAYA	20	0.082
UNIV PARIS SUD	20	0.082
UNIV VERONA	20	0.082
BEAUJON HOSP	19	0.078
CHIA NAN UNIV PHARM SCI	19	0.078
CHUNG ANG UNIV	19	0.078
CTR DIS CONTROL PREVENT	19	0.078
CUKUROVA UNIV	19	0.078
ERASMUS UNIV	19	0.078
EWHA WOMANS UNIV	19	0.078
FOX CHASE CANC CTR	19	0.078
GYEONGSANG NATL UNIV	19	0.078
HONG KONG POLYTECH UNIV	19	0.078
NATL CANC CTR HOSP E	19	0.078
NATL YANG MING UNIV HOSP	19	0.078
NIPPON MED SCH	19	0.078
OREGON HLTH SCI UNIV	19	0.078
RIKEN	19	0.078
ROYAL PRINCE ALFRED HOSP	19	0.078
SHIZUOKA CANC CTR	19	0.078
TANTA UNIV	19	0.078
TEL AVIV UNIV	19	0.078
UNIV HOSP ERLANGEN	19	0.078
UNIV MED CTR HAMBURG EPPENDORF	19	0.078
302 HOSP PLA	18	0.074
ALBERT EINSTEIN COLL MED	18	0.074
ANKARA UNIV	18	0.074
BAYLOR UNIV	18	0.074
CATHOLIC UNIV LOUVAIN	18	0.074
E DA HOSP	18	0.074
HOP COCHIN	18	0.074
HOP EUROPEEN GEORGES POMPIDOU	18	0.074
HOP LA PITIE SALPETRIERE	18	0.074
INST GUSTAVE ROUSSY	18	0.074
MED UNIV INNSBRUCK	18	0.074
MENIA UNIV	18	0.074
MENOUFIA UNIV	18	0.074
NATL CTR LIVER CANC	18	0.074
NATL ENGN CTR BIOCHIP SHANGHAI	18	0.074
OSPED SACRO CUORE DON CALABRIA	18	0.074
PARKLAND HLTH HOSP SYST	18	0.074
PRINCESS MARGARET HOSP	18	0.074
STATE KEY LAB ONCOL SO CHINA	18	0.074
TOKAI UNIV	18	0.074
UNIV AUCKLAND	18	0.074
UNIV BORDEAUX	18	0.074
UNIV CAPE TOWN	18	0.074
UNIV MANITOBA	18	0.074
UNIV PIEMONTE ORIENTALE	18	0.074
US FDA	18	0.074
VET AFFAIRS MED CTR	18	0.074
AARHUS UNIV	17	0.07
AZIENDA OSPED BOLOGNINI	17	0.07
BEIJING UNION MED COLL HOSP	17	0.07
CLEVELAND CLIN FDN	17	0.07
CNRS	17	0.07
CTR EUGENE MARQUIS	17	0.07
GUANGDONG GEN HOSP	17	0.07
HENAN UNIV SCI TECHNOL	17	0.07
KANAZAWA MED UNIV	17	0.07
KUMAMOTO UNIV HOSP	17	0.07
NATL UNIV SINGAPORE HOSP	17	0.07
NW MEM HOSP	17	0.07
PENN STATE UNIV	17	0.07
TUFTS UNIV	17	0.07
TULANE UNIV	17	0.07
TUNGS TAICHUNG METROHARBOR HOSP	17	0.07
UNIV GOTHENBURG	17	0.07
UNIV JENA	17	0.07
UNIV QUEENSLAND	17	0.07
UNIV TEXAS HOUSTON	17	0.07
YOUJIANG MED COLL NATIONALITIES	17	0.07
AARHUS UNIV HOSP	16	0.066
ARISTOTLE UNIV THESSALONIKI	16	0.066
BETH ISRAEL DEACONESS MED CTR	16	0.066
CEDARS SINAI MED CTR	16	0.066
CHUGAI PHARMACEUT CO LTD	16	0.066
CORNELL UNIV	16	0.066
ERASMUS MC	16	0.066
GROOTE SCHUUR HOSP	16	0.066
GUANGZHOU MED COLL	16	0.066
GUIZHOU MED UNIV	16	0.066
HOP UNIV PARIS SEINE ST DENIS	16	0.066
IMPERIAL COLL LONDON	16	0.066
IND TECHNOL RES INST	16	0.066
INNER MONGOLIA MED UNIV	16	0.066
KATHOLIEKE UNIV LEUVEN	16	0.066
KEY LAB ORGAN TRANSPLANTAT	16	0.066
KOREA INST SCI TECHNOL	16	0.066
KYUNGPOOK NATL UNIV HOSP	16	0.066
MIT	16	0.066
MIYAZAKI UNIV	16	0.066
NATL TAIWAN NORMAL UNIV	16	0.066
PAMELA YOUDE NETHERSOLE EASTERN HOSP	16	0.066
PEOPLES HOSP GUANGXI ZHUANG AUTONOMOUS REG	16	0.066
PEOPLES LIBERAT ARMY	16	0.066
SHENZHEN UNIV	16	0.066
ST VINCENTS HOSP	16	0.066
TEINE KEIJINKAI HOSP	16	0.066
UNIV BASEL	16	0.066
UNIV HOSP LEUVEN	16	0.066
UNIV MILANO BICOCCA	16	0.066
UNIV NEVADA	16	0.066
UNIV TEXAS HLTH SCI CTR SAN ANTONIO	16	0.066
UNIV VIRGINIA	16	0.066
UNIV ZURICH	16	0.066
BUDDHIST DALIN TZU CHI GEN HOSP	15	0.062
CANC INST GUANGXI	15	0.062
CHUNGBUK NATL UNIV	15	0.062
DONGHUA UNIV	15	0.062
FUNDENI CLIN INST	15	0.062
HIROSHIMA CITY HOSP	15	0.062
HUMANITAS UNIV	15	0.062
HUNGKUANG UNIV	15	0.062
INST NUCL ENERGY RES	15	0.062
IST CLIN HUMANITAS	15	0.062
JOHNS HOPKINS SCH MED	15	0.062
KING FAISAL SPECIALIST HOSP RES CTR	15	0.062
KOREA ADV INST SCI TECHNOL	15	0.062
LEIDEN UNIV	15	0.062
LIAONING MED UNIV	15	0.062
LUZHOU MED COLL	15	0.062
NINGBO UNIV	15	0.062
OITA UNIV	15	0.062
POSTGRAD INST MED EDUC RES	15	0.062
RUHR UNIV BOCHUM	15	0.062
SAISEIKAI NIIGATA DAINI HOSP	15	0.062
SHANGHAI CANC INST	15	0.062
TIANJIN THIRD CENT HOSP	15	0.062
UNIV HOSP FREIBURG	15	0.062
UNIV JINAN	15	0.062
UNIV PARIS EST CRETEIL	15	0.062
XUZHOU MED UNIV	14	0.058
ACAD MIL MED SCI	14	0.058
AICHI CANC CTR HOSP	14	0.058
ALL INDIA INST MED SCI	14	0.058
ASSIUT UNIV	14	0.058
BEIJING UNIV CHEM TECHNOL	14	0.058
CALIF PACIFIC MED CTR	14	0.058
CATHOLIC UNIV	14	0.058
CHANG JUNG CHRISTIAN UNIV	14	0.058
CHINESE ACAD AGR SCI	14	0.058
CHINESE MINIST EDUC	14	0.058
EUROPEAN INST ONCOL	14	0.058
FUJITA HLTH UNIV	14	0.058
GEN HOSP PLA	14	0.058
GIFU UNIV HOSP	14	0.058
HARBIN INST TECHNOL	14	0.058
HELWAN UNIV	14	0.058
HOP EDOUARD HERRIOT	14	0.058
HOSP UNIV PENN	14	0.058
JEN TEH JR COLL MED NURSING MANAGEMENT	14	0.058
JOHNS HOPKINS BLOOMBERG SCH PUBL HLTH	14	0.058
KYOUNDO HOSP	14	0.058
NATL INST ADV IND SCI TECHNOL	14	0.058
OFUNA CHUO HOSP	14	0.058
OSAKA CITY UNIV HOSP	14	0.058
POLICLIN SAN MARCO	14	0.058
PUMC	14	0.058
RUSSIAN ACAD SCI	14	0.058
SHANDONG CANC HOSP INST	14	0.058
SHANGHAI INST MED IMAGING	14	0.058
SHIRAZ UNIV MED SCI	14	0.058
SHOWA UNIV	14	0.058
SUZHOU UNIV	14	0.058
THIRD CENT HOSP TIANJIN	14	0.058
TRI SERV GEN HOSP	14	0.058
UMEA UNIV	14	0.058
UNIV AMSTERDAM	14	0.058
UNIV BUENOS AIRES	14	0.058
UNIV COLOGNE	14	0.058
UNIV DUSSELDORF	14	0.058
UNIV GHENT	14	0.058
UNIV MANCHESTER	14	0.058
UNIV MARYLAND	14	0.058
UNIV WESTERN ONTARIO	14	0.058
WAKE FOREST UNIV	14	0.058
WEIFANG MED UNIV	14	0.058
YAMANASHI PREFECTURAL HOSP ORG	14	0.058
AICHI GAKUIN UNIV	13	0.053
AL AZHAR UNIV	13	0.053
ARMED FORCE TAICHUNG GEN HOSP	13	0.053
BELLVITGE BIOMED RES INST IDIBELL	13	0.053
CARDARELLI HOSP	13	0.053
CATHOLIC KWANDONG UNIV	13	0.053
CHANG GUNG INST TECHNOL	13	0.053
CHANGHAI HOSP	13	0.053
CHIANG MAI UNIV	13	0.053
CLIN UNIV ST LUC	13	0.053
CSIC	13	0.053
HONG KONG SANAT HOSP	13	0.053
ICREA	13	0.053
INSELSPITAL BERN	13	0.053
IULIU HATIEGANU UNIV MED PHARM	13	0.053
JIANGSU PROV CTR DIS PREVENT CONTROL	13	0.053
KURASHIKI CENT HOSP	13	0.053
LIAOCHENG PEOPLES HOSP	13	0.053
NANYANG TECHNOL UNIV	13	0.053
NATL INST INFECT DIS	13	0.053
NATL INST PUBL HLTH ENVIRONM RIVM	13	0.053
SHAANXI NORMAL UNIV	13	0.053
SHIN KONG WU HO SU MEM HOSP	13	0.053
SIEMENS HEALTHCARE	13	0.053
ST JAMES UNIV HOSP	13	0.053
TIANJIN UNIV SCI TECHNOL	13	0.053
TOYAMA UNIV	13	0.053
UNIV MARBURG	13	0.053
UNIV NEW MEXICO	13	0.053
UNIV OKLAHOMA	13	0.053
UNIV ROMA TOR VERGATA	13	0.053
UNIV TENNESSEE	13	0.053
UNIV TEXAS HLTH SCI CTR HOUSTON	13	0.053
UNIV TROMSO	13	0.053
XIAN MED UNIV	13	0.053
ADIYAMAN UNIV	12	0.049
AZIENDA OSPED UNIV PISANA	12	0.049
BAQIYATALLAH UNIV MED SCI	12	0.049
BGI SHENZHEN	12	0.049
CANC REGISTRY NORWAY	12	0.049
CHARITE UNIV MED BERLIN	12	0.049
CHENGDU MIL GEN HOSP	12	0.049
CHIBA UNIV HOSP	12	0.049
CHINA AGR UNIV	12	0.049
CHINA JAPAN FRIENDSHIP HOSP	12	0.049
CHU HENRI MONDOR	12	0.049
DEPT SURG	12	0.049
E CHINA UNIV SCI TECHNOL	12	0.049
ERNST MORITZ ARNDT UNIV GREIFSWALD	12	0.049
GERMAN INST HUMAN NUTR POTSDAM REHBRUCKE	12	0.049
GIFU MUNICIPAL HOSP	12	0.049
GUIZHOU PROV PEOPLES HOSP	12	0.049
H LEE MOFFITT CANC CTR RES INST	12	0.049
HAMAMATSU UNIV SCH MED	12	0.049
HEBREW UNIV JERUSALEM	12	0.049
HELLEN HLTH FDN	12	0.049
HENAN CANC HOSP	12	0.049
HENRY FORD HLTH SYST	12	0.049
HOSP CIVILS LYON	12	0.049
HUNAN NORMAL UNIV	12	0.049
ISTANBUL UNIV	12	0.049
JINING MED UNIV	12	0.049
KAROLINSKA UNIV HOSP	12	0.049
KOREA BASIC SCI INST	12	0.049
LIAONING MED COLL	12	0.049
MATSUYAMA RED CROSS HOSP	12	0.049
NATL CENT UNIV	12	0.049
NATL INST DIGEST DIS	12	0.049
NATL PINGTUNG UNIV SCI TECHNOL	12	0.049
NEWCASTLE UNIV	12	0.049
NIAID	12	0.049
OSAKA CITY GEN HOSP	12	0.049
OSPED NIGUARDA CA GRANDA	12	0.049
OSPED TREVIGLIO CARAVAGGIO	12	0.049
PUKYONG NATL UNIV	12	0.049
PURDUE UNIV	12	0.049
S ORSOLA MALPIGHI UNIV HOSP	12	0.049
SECOND PEOPLES HOSP HUAIAN	12	0.049
SHAHID BEHESHTI UNIV MED SCI	12	0.049
SHANGHAI CHANGZHENG HOSP	12	0.049
SHANGHAI UNIV	12	0.049
SHIZUOKA CANC CTR HOSP	12	0.049
SOGANG UNIV	12	0.049
SUN YAT SEN ZHONGSHAN UNIV	12	0.049
TAJEN UNIV	12	0.049
UNIV CATTOLICA ROMA	12	0.049
UNIV IOWA	12	0.049
UNIV KWAZULU NATAL	12	0.049
UNIV MONTREAL	12	0.049
UNIV NEBRASKA MED CTR	12	0.049
UNIV NOTTINGHAM	12	0.049
UNIV OTTAWA	12	0.049
UNIV PICARDIE JULES VERNE	12	0.049
UNIV SAARLAND	12	0.049
UNIV WURZBURG	12	0.049
WONKWANG UNIV	12	0.049
YALE SCH MED	12	0.049
YANAN UNIV	12	0.049
YANBIAN UNIV	12	0.049
302 MIL HOSP CHINA	11	0.045
AMER UNIV CAIRO	11	0.045
ANHUI PROV HOSP	11	0.045
BEAUJON UNIV HOSP	11	0.045
CATHAY GEN HOSP	11	0.045
CENT HOSP WUHAN	11	0.045
CHEJU NATL UNIV	11	0.045
CHENGDU MED COLL	11	0.045
CHINESE PLA	11	0.045
CHOSUN UNIV	11	0.045
DALHOUSIE UNIV	11	0.045
DANISH CANC SOC	11	0.045
EGE UNIV	11	0.045
ELI LILLY CO	11	0.045
FDN IRCCS CA GRANDA OSPED MAGGIORE POLICLIN	11	0.045
FUKUSHIMA MED UNIV	11	0.045
GANNAN MED UNIV	11	0.045
GERMAN UNIV CAIRO	11	0.045
GUANGDONG PROV KEY LAB LIVER DIS RES	11	0.045
HACETTEPE UNIV	11	0.045
HENRY FORD HOSP	11	0.045
HIROSAKI UNIV	11	0.045
HOP ST ANDRE	11	0.045
HUBEI UNIV CHINESE MED	11	0.045
INT PREVENT RES INST	11	0.045
JIAO TONG UNIV	11	0.045
KAWASAKI MED UNIV	11	0.045
KYOTO UNIV HOSP	11	0.045
MONTEFIORE MED CTR	11	0.045
NATL CANC CTR HOSP	11	0.045
OKAYAMA CITY HOSP	11	0.045
POHANG UNIV SCI TECHNOL	11	0.045
PUBL HLTH DIRECTORATE	11	0.045
RHODE ISL HOSP	11	0.045
ROCKEFELLER UNIV	11	0.045
RUSSIAN ACAD MED SCI	11	0.045
SCH MED	11	0.045
SCRIPPS RES INST	11	0.045
SHANDONG PROV HOSP	11	0.045
SICHUAN PROV PEOPLES HOSP	11	0.045
TOHOKU UNIV HOSP	11	0.045
UNIV ARIZONA	11	0.045
UNIV ESTADUAL CAMPINAS	11	0.045
UNIV HAWAII	11	0.045
UNIV NAPLES FEDERICO 2	11	0.045
UNIV PARMA	11	0.045
UNIV POLITECN MARCHE	11	0.045
UNIV SASKATCHEWAN	11	0.045
UNIV SEVILLE	11	0.045
UNIV TEXAS EL PASO	11	0.045
UNIV WESTERN AUSTRALIA	11	0.045
ACAD ATHENS	11	0.045
AICHI MED UNIV	10	0.041
ALASKA NATIVE TRIBAL HLTH CONSORTIUM	10	0.041
ANHUI PROV KEY LAB HEPATOPANCREATOBILIARY SURG	10	0.041
ASTRAZENECA R D	10	0.041
AUSTIN HOSP	10	0.041
BELCOLLE HOSP	10	0.041
BENI SUEF UNIV	10	0.041
BHARATHIAR UNIV	10	0.041
CHONGQING UNIV MED SCI	10	0.041
COLL MED	10	0.041
COLUMBIA UNIV COLL PHYS SURG	10	0.041
CONSEJO NACL INVEST CIENT TECN	10	0.041
CURTIN UNIV	10	0.041
D COTUGNO HOSP	10	0.041
DUKE NATL UNIV SINGAPORE	10	0.041
EASTERN HEPATOBILIARY SURG INST HOSP	10	0.041
FDN G PASCALE	10	0.041
FLINDERS MED CTR	10	0.041
FRED HUTCHINSON CANC RES CTR	10	0.041
FUKUOKA CITY HOSP	10	0.041
FUZHOU UNIV	10	0.041
GAZI UNIV	10	0.041
GEORGE WASHINGTON UNIV	10	0.041
HANGZHOU NORMAL UNIV	10	0.041
JAPAN SCI TECHNOL AGCY	10	0.041
JIANGNAN UNIV	10	0.041
JICHI MED UNIV	10	0.041
KAGAWA PREFECTURAL CENT HOSP	10	0.041
KAOHSIUNG ARMED FORCES GEN HOSP	10	0.041
KINGS COLL HOSP	10	0.041
KOCHI MED SCH	10	0.041
KRIBB	10	0.041
MIANYANG CENT HOSP	10	0.041
MICHIGAN STATE UNIV	10	0.041
NANJING BAYI HOSP	10	0.041
NATL CHIAO TUNG UNIV	10	0.041
NATL INST RADIOL SCI	10	0.041
OCEAN UNIV CHINA	10	0.041
OKINAKA MEM INST MED RES	10	0.041
OREGON STATE UNIV	10	0.041
OSAKA GEN MED CTR	10	0.041
OSAKA NATL HOSP	10	0.041
PFIZER ONCOL	10	0.041
ROYAL MELBOURNE HOSP	10	0.041
SAPIENZA UNIV ROME	10	0.041
SHANGHAI KEY LAB ORGAN TRANSPLANTAT	10	0.041
SHANXI PROV PEOPLES HOSP	10	0.041
SOUTH CENT UNIV NATIONALITIES	10	0.041
ST MARIANNA UNIV	10	0.041
SUNNYBROOK HLTH SCI CTR	10	0.041
TAINAN UNIV TECHNOL	10	0.041
THEODOR BILHARZ RES INST	10	0.041
UNIV AQUILA	10	0.041
UNIV AUTONOMA BARCELONA	10	0.041
UNIV CAMPUS BIOMED	10	0.041
UNIV COMPLUTENSE MADRID	10	0.041
UNIV CONNECTICUT	10	0.041
UNIV GRENOBLE 1	10	0.041
UNIV HOSP CATTINARA	10	0.041
UNIV LAUSANNE HOSP	10	0.041
UNIV LORRAINE	10	0.041
UNIV MED PHARM CRAIOVA	10	0.041
UNIV MISSISSIPPI	10	0.041
UNIV N TEXAS	10	0.041
UNIV NEBRASKA	10	0.041
UNIV OCCUPAT ENVIRONM HLTH	10	0.041
UNIV PARIS EST	10	0.041
UNIV ROME	10	0.041
UNIV TEXAS SOUTHWESTERN MED CTR DALLAS	10	0.041
WESTMEAD HOSP	10	0.041
ZUNYI MED COLL	10	0.041
AZIENDA OSPED UNIV PARMA	9	0.037
BETHUNE INT PEACE HOSP	9	0.037
BIOTECHNOL RES CTR	9	0.037
BUNDANG JESAENG GEN HOSP	9	0.037
CANC RES PREVENT INST ISPO	9	0.037
CHANG GUNG MED CTR	9	0.037
CHANG GUNG MEM HOSP LINKOU	9	0.037
CHARLES UNIV PRAGUE	9	0.037
CHINESE CTR DIS CONTROL PREVENT	9	0.037
CHINESE NATL HUMAN GENOME CTR	9	0.037
CHINESE PEOPLES ARMED POLICE FORCES	9	0.037
CHU RENNES	9	0.037
CHUNGNAM NATL UNIV HOSP	9	0.037
COLD SPRING HARBOR LAB	9	0.037
CTR HOSP UNIV	9	0.037
DIS PREVENT CONTROL CTR GUILIN	9	0.037
EUROPEAN UNIV BRITTANY	9	0.037
FAC MED	9	0.037
FIRST PEOPLES HOSP FOSHAN	9	0.037
FIRST PEOPLES HOSP YUNNAN PROV	9	0.037
G RUMMO HOSP	9	0.037
GEN HOSP	9	0.037
GEORGETOWN UNIV HOSP	9	0.037
GEORGIA REGENTS UNIV	9	0.037
GUANGDONG PROV PEOPLES HOSP	9	0.037
HAINAN MED UNIV	9	0.037
HOKKAIDO UNIV HOSP	9	0.037
HOP CROIX ROUSSE	9	0.037
HOP PONTCHAILLOU	9	0.037
HUBEI CANC HOSP	9	0.037
HUNAN PROV TUMOR HOSP	9	0.037
HUNAN UNIV	9	0.037
IARC	9	0.037
IDIBAPS	9	0.037
INST PASTEUR MAROC	9	0.037
IST NAZL TUMORI	9	0.037
IUH	9	0.037
JEAN VERDIER HOSP	9	0.037
JINING 1 PEOPLES HOSP	9	0.037
JINZHOU MED UNIV	9	0.037
JOHNS HOPKINS MED INST	9	0.037
KANAGAWA CANC CTR	9	0.037
KAOHSIUNG MUNICIPAL TATUNG HOSP	9	0.037
KOBE ASAHI HOSP	9	0.037
MAGNA GRAECIA UNIV CATANZARO	9	0.037
METHODIST HOSP	9	0.037
NAVARRE PUBL HLTH INST	9	0.037
NE NORMAL UNIV	9	0.037
NIDDK	9	0.037
NW UNIV XIAN	9	0.037
OSAKA POLICE HOSP	9	0.037
OSPED RIUNITI BERGAMO	9	0.037
OTTO VON GUERICKE UNIV	9	0.037
PFIZER INC	9	0.037
PHILIPS RES NORTH AMER	9	0.037
QIDONG PEOPLES HOSP	9	0.037
ROSWELL PK CANC INST	9	0.037
SAMSUNG BIOMED RES INST	9	0.037
SAN CAMILLO HOSP	9	0.037
SECOND AFFILIATED HOSP	9	0.037
SEOUL VET HOSP	9	0.037
SHANDONG CANC HOSP	9	0.037
SHIMANE UNIV	9	0.037
SOONCHUNHYANG UNIV HOSP	9	0.037
ST MARYS HOSP	9	0.037
ST ORSOLA MALPIGHI UNIV HOSP	9	0.037
TAN TOCK SENG HOSP	9	0.037
TIANJIN FIRST CENT HOSP	9	0.037
TOSHIBA MED SYST CORP	9	0.037
UNIV ALCALA DE HENARES	9	0.037
UNIV ARKANSAS MED SCI	9	0.037
UNIV BORDEAUX SEGALEN	9	0.037
UNIV BURGUNDY	9	0.037
UNIV DELHI	9	0.037
UNIV FED RIO DE JANEIRO	9	0.037
UNIV FED RIO GRANDE DO SUL	9	0.037
UNIV FUKUI	9	0.037
UNIV GEORGIA	9	0.037
UNIV GRANADA	9	0.037
UNIV HOSP MESSINA	9	0.037
UNIV LEICESTER	9	0.037
UNIV MESSINA	9	0.037
UNIV PERUGIA	9	0.037
UNIV TUBINGEN HOSP	9	0.037
UNIV ULM	9	0.037
UNIV UTAH	9	0.037
UNIV VITA SALUTE SAN RAFFAELE	9	0.037
VANCOUVER GEN HOSP	9	0.037
VET AFFAIRS PUGET SOUND HLTH CARE SYST	9	0.037
WUHAN UNIV SCI TECHNOL	9	0.037
YUANPEI UNIV	9	0.037
9F PRINCE WALES HOSP	8	0.033
AARP	8	0.033
AKITA UNIV	8	0.033
ALIGARH MUSLIM UNIV	8	0.033
BAMBINO GESU PEDIAT HOSP	8	0.033
BEIJING INST BASIC MED SCI	8	0.033
BEIJING UNIV POSTS TELECOMMUN	8	0.033
BINZHOU MED COLL	8	0.033
BROAD INST	8	0.033
BUDDHIST TZU CHI MED FDN	8	0.033
CHANG BING SHOW CHWAN MEM HOSP	8	0.033
CHENGDU UNIV TRADIT CHINESE MED	8	0.033
CHINA THREE GORGES UNIV	8	0.033
CHRISTIE NHS FDN TRUST	8	0.033
CHU AMIENS	8	0.033
CHU IBN SINA	8	0.033
CHU RANGUEIL	8	0.033
CHUNG HWA UNIV MED TECHNOL	8	0.033
CTR DIS CONTROL PREVENT YANGPU DIST	8	0.033
DARTMOUTH COLL	8	0.033
DEAKIN UNIV	8	0.033
DEPT RADIOL	8	0.033
E CHINA NORMAL UNIV	8	0.033
GANSU PROV HOSP	8	0.033
GENOME INST SINGAPORE	8	0.033
GUILIN MED COLL	8	0.033
HADASSAH HEBREW UNIV	8	0.033
HEILONGJIANG UNIV CHINESE MED	8	0.033
HELMHOLTZ ZENTRUM MUNCHEN	8	0.033
HITACHI GEN HOSP	8	0.033
HOP HOTEL DIEU	8	0.033
HOP LARIBOISIERE	8	0.033
HUNGARIAN ACAD SCI	8	0.033
HUNTINGTON MED RES INST	8	0.033
IIZUKA HOSP	8	0.033
INST LIVER BILIARY SCI	8	0.033
INT UNIV HLTH WELF	8	0.033
IRCCS IST RIC FARMACOL MARIO NEGRI	8	0.033
ISLAMIC AZAD UNIV	8	0.033
IST RIC FARMACOL MARIO NEGRI	8	0.033
JAPANESE FDN CANC RES	8	0.033
JIAMUSI UNIV	8	0.033
KANGWON NATL UNIV HOSP	8	0.033
KYUSHU NATL CANC CTR	8	0.033
KYUSHU UNIV HOSP	8	0.033
LOUISIANA STATE UNIV	8	0.033
LOYOLA UNIV	8	0.033
MERCK CO INC	8	0.033
MITSUI MEM HOSP	8	0.033
N CAROLINA STATE UNIV	8	0.033
NATL CHIAYI UNIV	8	0.033
NATL CTR CELL SCI	8	0.033
NATL ENGN RES CTR ANTIBODY MED	8	0.033
NATL INST BIOL	8	0.033
NATL YANG MING MED UNIV	8	0.033
NEW YORK MED COLL	8	0.033
NEW YORK PRESBYTERIAN HOSP	8	0.033
NORTH SICHUAN MED COLL	8	0.033
NORTHEAST AGR UNIV	8	0.033
NORTHEASTERN UNIV	8	0.033
NOVARTIS PHARMACEUT	8	0.033
OSLO UNIV HOSP	8	0.033
OSPED INFERMI FAENZA	8	0.033
RES INST ENDOCRINE SCI	8	0.033
SAISEIKAI SUITA HOSP	8	0.033
SAITAMA MED UNIV	8	0.033
SAPPORO KOSEI GEN HOSP	8	0.033
SECOND PEOPLES HOSP JINGMEN	8	0.033
SHIMOSHIZU HOSP	8	0.033
SINGAPORE CLIN RES INST	8	0.033
SKANE UNIV HOSP	8	0.033
SOJO UNIV	8	0.033
SOUTHWEST UNIV	8	0.033
SUNY BUFFALO	8	0.033
TABRIZ UNIV MED SCI	8	0.033
TAICHUNG ARMED FORCES GEN HOSP	8	0.033
TOKYO INST TECHNOL	8	0.033
TOYONAKA CITY HOSP	8	0.033
TUEN MUN HOSP	8	0.033
UNIV BORDEAUX 2	8	0.033
UNIV COIMBRA	8	0.033
UNIV COLORADO DENVER	8	0.033
UNIV CORDOBA	8	0.033
UNIV EDINBURGH	8	0.033
UNIV FED SAO PAULO	8	0.033
UNIV HALLE WITTENBERG	8	0.033
UNIV HOSP BERN	8	0.033
UNIV HOSP BONN	8	0.033
UNIV HOSP CASE MED CTR	8	0.033
UNIV ILLINOIS HOSP HLTH SCI SYST	8	0.033
UNIV KEBANGSAAN MALAYSIA	8	0.033
UNIV KIEL	8	0.033
UNIV LAUSANNE	8	0.033
UNIV LISBON	8	0.033
UNIV MISSOURI	8	0.033
UNIV S CHINA	8	0.033
UNIV SALERNO	8	0.033
UNIV SOUTHERN CALIF	8	0.033
UPMC	8	0.033
XIAN CENT HOSP	8	0.033
XINXIANG MED COLL	8	0.033
YALE CANC CTR	8	0.033
YAME GEN HOSP	8	0.033
YIWU CENT HOSP	8	0.033
YUHUANGDING HOSP	8	0.033
ADDENBROOKES HOSP	7	0.029
AGA KHAN UNIV HOSP	7	0.029
AICHI CANC CTR	7	0.029
AKH	7	0.029
AUSTRALIAN NATL UNIV	7	0.029
AZIENDA UNIV PADOVA	7	0.029
BASQUE REG HLTH DEPT	7	0.029
BEIHUA UNIV	7	0.029
BRISTOL MYERS SQUIBB	7	0.029
BRITISH COLUMBIA CANC AGCY	7	0.029
CANC CARE ONTARIO	7	0.029
CANC INST HOSP	7	0.029
CAPITAL UNIV MED SCI	7	0.029
CAROL DAVILA UNIV MED PHARM	7	0.029
CHANG GUNG UNIV COLL MED	7	0.029
CHANG HUA CHRISTIAN HOSP	7	0.029
CHU	7	0.029
CHU AMIENS SUD	7	0.029
CHU BESANCON	7	0.029
CHU GRENOBLE	7	0.029
CHU PONTCHAILLOU	7	0.029
CHU VAUDOIS	7	0.029
CHULABHORN HOSP	7	0.029
CISANELLO UNIV HOSP	7	0.029
COUNCIL AGR	7	0.029
CTR BIOL REPUBL	7	0.029
CTR HOSP UNIV BORDEAUX	7	0.029
DEMOCRITUS UNIV THRACE	7	0.029
DUKE NUS GRAD MED SCH SINGAPORE	7	0.029
E CAROLINA UNIV	7	0.029
FATEBENEFRATELLI HOSP	7	0.029
FDN LIVER RES	7	0.029
FUJIAN PROV HOSP	7	0.029
FUZHOU GEN HOSP	7	0.029
GACHON UNIV MED SCI	7	0.029
GEORGES FRANCOIS LECLERC ANTICANC CTR	7	0.029
GUANGXI CANC INST	7	0.029
GUANGXI TRADIT CHINESE MED UNIV	7	0.029
HANGZHOU MED COLL	7	0.029
HELMHOLTZ CTR INFECT RES	7	0.029
HEPATITIS B FDN	7	0.029
HOP ST ELOI	7	0.029
HOSP ISRAELITA ALBERT EINSTEIN	7	0.029
HOSP ITALIANO BUENOS AIRES	7	0.029
HUBEI POLYTECH UNIV	7	0.029
HUMAN GENET FDN HUGEF	7	0.029
HUNAN PROV PEOPLES HOSP	7	0.029
HUZHOU CENT HOSP	7	0.029
INFORMAT MANAGEMENT SERV INC	7	0.029
INST BASIC MED SCI	7	0.029
INST CLIN EVALUAT SCI	7	0.029
INST CURIE	7	0.029
INT AGCY RES CANC IARC WHO	7	0.029
IRCCS S DE BELLIS	7	0.029
ISFAHAN UNIV MED SCI	7	0.029
JENA UNIV HOSP	7	0.029
JIANGXI PROV KEY LAB MOL MED	7	0.029
JOHANN WOLFGANG GOETHE UNIV HOSP	7	0.029
KING CHULALONGKORN MEM HOSP	7	0.029
KING SAUD BIN ABDULAZIZ UNIV HLTH SCI	7	0.029
KOCHI UNIV	7	0.029
KONYANG UNIV	7	0.029
KOO FDN SUN YAT SEN CANC CTR	7	0.029
LEIDOS BIOMED RES INC	7	0.029
LOMA LINDA UNIV	7	0.029
MACKAY MED NURSING MANAGEMENT COLL	7	0.029
MCMASTER UNIV	7	0.029
MED UNIV SOUTH CAROLINA	7	0.029
MEDSTAR GEORGETOWN UNIV HOSP	7	0.029
MEM UNIV NEWFOUNDLAND	7	0.029
MENOUFIYA UNIV	7	0.029
MERCK RES LABS	7	0.029
MRC	7	0.029
MT SINAI HOSP	7	0.029
MURCIA REG HLTH COUNCIL	7	0.029
NATL HEPATOL TROP MED RES INST	7	0.029
OKAYAMA SAISEIKAI GEN HOSP	7	0.029
OSPED SAN PAOLO	7	0.029
PARACELSUS MED UNIV	7	0.029
PEOPLES HOSP ZHENGZHOU	7	0.029
PUSAN NATL UNIV HOSP	7	0.029
QINGDAO MUNICIPAL HOSP	7	0.029
QUEEN MARY UNIV LONDON	7	0.029
QUEENS MED CTR	7	0.029
QUEENS UNIV BELFAST	7	0.029
REGENSBURG UNIV HOSP	7	0.029
REINA SOFIA UNIV HOSP	7	0.029
ROBERT H LURIE COMPREHENS CANC CTR	7	0.029
ROYAL MARSDEN HOSP	7	0.029
RUSH UNIV	7	0.029
SAHLGRENS UNIV HOSP	7	0.029
SEVERANCE HOSP	7	0.029
SHAANXI PROV PEOPLES HOSP	7	0.029
SHAANXI UNIV CHINESE MED	7	0.029
SHANDONG PROV QIANFOSHAN HOSP	7	0.029
SHANGHAI CTR BIOINFORMAT TECHNOL	7	0.029
SHANGHAI UNIV TCM	7	0.029
SHANXI UNIV	7	0.029
SHENYANG MED COLL	7	0.029
SOOKMYUNG WOMENS UNIV	7	0.029
SOUTHWEST MED UNIV	7	0.029
ST GEORGE HOSP	7	0.029
STATE KEY LAB ONCOL S CHINA	7	0.029
STATE KEY LAB ONCOL SOUTHERN CHINA	7	0.029
SUN YAT SEN MEM HOSP	7	0.029
TAISHAN MED UNIV	7	0.029
TAIZHOU UNIV	7	0.029
TEXAS A M UNIV	7	0.029
TEXAS TECH UNIV	7	0.029
THAMMASAT UNIV	7	0.029
TIANJIN FIRST CTR HOSP	7	0.029
TIANJIN SECOND PEOPLES HOSP	7	0.029
TIANJIN UNIV TRADIT CHINESE MED	7	0.029
TOHOKU PHARMACEUT UNIV	7	0.029
TOKYO UNIV PHARM LIFE SCI	7	0.029
TZU HUI INST TECHNOL	7	0.029
UCL MED SCH	7	0.029
UNIV ADELAIDE	7	0.029
UNIV ALBERTA HOSP	7	0.029
UNIV BASQUE COUNTRY	7	0.029
UNIV BELGRADE	7	0.029
UNIV CHILDRENS HOSP	7	0.029
UNIV COMPLUTENSE	7	0.029
UNIV CRETE	7	0.029
UNIV ERLANGEN NURNBERG	7	0.029
UNIV G DANNUNZIO	7	0.029
UNIV GENEVA	7	0.029
UNIV GRENOBLE ALPES	7	0.029
UNIV HOSP BIRMINGHAM NHS FDN TRUST	7	0.029
UNIV HOSP DUSSELDORF	7	0.029
UNIV HOSP HEIDELBERG	7	0.029
UNIV HOSP PADUA	7	0.029
UNIV INJE	7	0.029
UNIV LEEDS	7	0.029
UNIV LEON	7	0.029
UNIV LYON	7	0.029
UNIV MAGDEBURG	7	0.029
UNIV NACL AUTONOMA MEXICO	7	0.029
UNIV OSLO	7	0.029
UNIV PORTO	7	0.029
UNIV RYUKYUS	7	0.029
UNIV SALENTO	7	0.029
UNIV SCI TECHNOL	7	0.029
UNIV THESSALY	7	0.029
UNIV TOULOUSE 3	7	0.029
WANNAN MED COLL	7	0.029
XIAMEN CTR DIS CONTROL PREVENT	7	0.029
YANTAISHAN HOSP	7	0.029
YAO MUNICIPAL HOSP	6	0.025
ZHONG SHAN HOSP	6	0.025
302ND HOSP	6	0.025
AGCY SCI TECHNOL RES	6	0.025
AIX MARSEILLE UNIV	6	0.025
ALFRED HOSP	6	0.025
AMER CANC SOC	6	0.025
ANHUI UNIV CHINESE MED	6	0.025
AP HP	6	0.025
ASTRAZENECA	6	0.025
AUSTIN HLTH	6	0.025
AZIENDA OSPED UNIV	6	0.025
BAOTOU MED COLL	6	0.025
BAYER PHARMA AG	6	0.025
BEIJING 302ND HOSP	6	0.025
BEIJING CTR DIS CONTROL PREVENT	6	0.025
BEIJING HOSP	6	0.025
BEIJING INST HEPATOL	6	0.025
BEIJING INST TRANSFUS MED	6	0.025
BEIJING NORMAL UNIV	6	0.025
BOLOGNINI HOSP	6	0.025
BOSTON COLLABORAT DRUG SURVEILLANCE PROGRAM	6	0.025
BROAD INST HARVARD MIT	6	0.025
CANC SCI INST SINGAPORE	6	0.025
CHALUBHORN HOSP	6	0.025
CHENG CHING GEN HOSP	6	0.025
CHONNAM NATL UNIV HOSP	6	0.025
CHRU LILLE	6	0.025
CHU ANGERS	6	0.025
CHU PURPAN	6	0.025
CHULABHORN RES INST	6	0.025
CHUNG ANG UNIV HOSP	6	0.025
CHUNG YUAN CHRISTIAN UNIV	6	0.025
CITY UNIV HONG KONG	6	0.025
CLATTERBRIDGE CANC CTR NHS FDN TRUST	6	0.025
CLIN UNIV	6	0.025
COPENHAGEN UNIV HOSP	6	0.025
DALIAN MUNICIPAL CENT HOSP	6	0.025
DONGGUAN THIRD PEOPLES HOSP	6	0.025
DONGGUK UNIV	6	0.025
DONGNAM INST RADIOL MED SCI	6	0.025
DUKE NUS MED SCH	6	0.025
EASTERN HEPATOBILIARY SURG INST	6	0.025
FIRST HOSP QINHUANGDAO	6	0.025
FIRST PEOPLES HOSP CHANGDE	6	0.025
GANGNAM SEVERANCE HOSP	6	0.025
GEN HOSP JINAN MIL COMMAND	6	0.025
GENENTECH INC	6	0.025
GERMAN CANC CONSORTIUM DKTK	6	0.025
GRP HOSP HENRI MONDOR	6	0.025
GUANGXI ZHUANG AUTONOMOUS REG CTR DIS PREVENT C	6	0.025
HANGZHOU FIRST PEOPLES HOSP	6	0.025
HENAN TUMOR HOSP	6	0.025
HIROSHIMA PREFECTURAL HOSP	6	0.025
HONG KONG UNIV SCI TECHNOL	6	0.025
HOP BICETRE	6	0.025
HOSP UNIV REINA SOFIA	6	0.025
HOSP UNIV VALL DHEBRON	6	0.025
HOUSTON METHODIST HOSP	6	0.025
HUAIAN 2 HOSP	6	0.025
HUMANITAS CANC CTR	6	0.025
HYOGO ION BEAM MED CTR	6	0.025
IMPERIAL COLL	6	0.025
INDIANA UNIV PURDUE UNIV	6	0.025
INST CANC RES	6	0.025
IRAN UNIV MED SCI	6	0.025
IST SCI ROMAGNOLO STUDIO CURA TUMORI IRST IRCCS	6	0.025
JAMIA HAMDARD	6	0.025
JAMIA MILLIA ISLAMIA	6	0.025
JINLING HOSP	6	0.025
JOHANNES GUTENBERG UNIV HOSP	6	0.025
JUNTENDO SHIZUOKA HOSP	6	0.025
KAGAWA UNIV HOSP	6	0.025
KOREA CANC CTR HOSP	6	0.025
KOSIN UNIV	6	0.025
MACAU UNIV SCI TECHNOL	6	0.025
MATSUE RED CROSS HOSP	6	0.025
MAX PLANCK INST BIOCHEM	6	0.025
MONASH UNIV	6	0.025
NAGASAKI UNIV HOSP	6	0.025
NANFANG MED UNIV	6	0.025
NANJING AGR UNIV	6	0.025
NARUMI HOSP	6	0.025
NATL CANC INST GIOVANNI PAOLO II	6	0.025
NATL CLIN RES CTR DIGEST DIS	6	0.025
NATL HOSP ORG KYUSHU MED CTR	6	0.025
NATL INST HLTH	6	0.025
NATL KAOHSIUNG MARINE UNIV	6	0.025
NATL NAGASAKI MED CTR	6	0.025
NATL UNIV TAINAN	6	0.025
NAVY GEN HOSP	6	0.025
NIDDKD	6	0.025
NINGBO 2 HOSP	6	0.025
NISSAY HOSP	6	0.025
NO JIANGSU PEOPLES HOSP	6	0.025
NORTH CHINA UNIV SCI TECHNOL	6	0.025
NORTHEAST FORESTRY UNIV	6	0.025
NOVARTIS INST BIOMED RES	6	0.025
ODENSE UNIV HOSP	6	0.025
OKAYAMA UNIV HOSP	6	0.025
ONTARIO INST CANC RES	6	0.025
OSAKA ROSAI HOSP	6	0.025
OSPED BOLOGNINI	6	0.025
OTEMAE HOSP	6	0.025
PALACKY UNIV	6	0.025
PARACELSUS PRIVATE MED UNIV	6	0.025
POLICLIN METROPOLITANA	6	0.025
POLICLIN ST ORSOLA MALPIGHI	6	0.025
POLISH ACAD SCI	6	0.025
POLYTECH UNIV MARCHE	6	0.025
PRINCESS MARGARET CANC CTR	6	0.025
REGINA ELENA INST CANC RES	6	0.025
RIGSHOSP	6	0.025
ROCHE DIAGNOST KK	6	0.025
S CHINA UNIV TECHNOL	6	0.025
SAGA MED SCH	6	0.025
SAGA PREFECTURAL HOSP KOSEIKAN	6	0.025
SAGA UNIV HOSP	6	0.025
SAITAMA CANC CTR	6	0.025
SAMFUNDET FOLKHALSAN	6	0.025
SECOND PEOPLES HOSP GUANGDONG PROV	6	0.025
SECOND PEOPLES HOSP JING MEN	6	0.025
SG MOSCATI HOSP	6	0.025
SHANDONG NORMAL UNIV	6	0.025
SHANGHAI TCM UNIV	6	0.025
SHANGHAI UNIV MED HLTH SCI	6	0.025
SHANGHAI XUHUI CENT HOSP	6	0.025
SHENYANG MIL AREA COMMAND	6	0.025
SHENZHEN KANGZHE PHARMACEUT CO LTD	6	0.025
SHIGA UNIV MED SCI	6	0.025
SHIHEZI UNIV	6	0.025
SICHUAN ACAD MED SCI	6	0.025
SIR CHARLES GAIRDNER HOSP	6	0.025
SNP GENET INC	6	0.025
ST MARYS HOSP LUODONG	6	0.025
SUZHOU MUNICIPAL HOSP	6	0.025
TAICHUNG TZU CHI GEN HOSP	6	0.025
TAIZHOU PEOPLES HOSP	6	0.025
TAKAMATSU RED CROSS HOSP	6	0.025
TECH UNIV DRESDEN	6	0.025
TECHNION ISRAEL INST TECHNOL	6	0.025
THOMAS JEFFERSON UNIV HOSP	6	0.025
TUNGHAI UNIV	6	0.025
UAE UNIV	6	0.025
UNIV AIX MARSEILLE 2	6	0.025
UNIV ANGERS	6	0.025
UNIV ANTWERP	6	0.025
UNIV ANTWERP HOSP	6	0.025
UNIV CALIF BERKELEY	6	0.025
UNIV CATHOLIQUE LOUVAIN	6	0.025
UNIV ESTADUAL LONDRINA	6	0.025
UNIV FED MINAS GERAIS	6	0.025
UNIV FRANCHE COMTE	6	0.025
UNIV FRANKFURT KLINIKUM	6	0.025
UNIV HELSINKI	6	0.025
UNIV HOSP FRANKFURT	6	0.025
UNIV HOSP GASTHUISBERG	6	0.025
UNIV HOSP LEIPZIG	6	0.025
UNIV HOSP STRASBOURG	6	0.025
UNIV HOSP ZURICH	6	0.025
UNIV HOUSTON	6	0.025
UNIV KARACHI	6	0.025
UNIV KLINIKUM LEIPZIG	6	0.025
UNIV LAVAL	6	0.025
UNIV MED CTR REGENSBURG	6	0.025
UNIV MED GREIFSWALD	6	0.025
UNIV MED PHARM	6	0.025
UNIV MINHO	6	0.025
UNIV NEWCASTLE	6	0.025
UNIV PARIS 12	6	0.025
UNIV PATRAS	6	0.025
UNIV PUNJAB	6	0.025
UNIV REIMS	6	0.025
UNIV RENNES	6	0.025
UNIV SHIZUOKA	6	0.025
UNIV SURREY	6	0.025
UPPSALA UNIV	6	0.025
VA CONNECTICUT HEALTHCARE SYST	6	0.025
VA LONG BEACH HEALTHCARE SYST	6	0.025
VAN ANDEL RES INST	6	0.025
VET AFFAIRS PALO ALTO HLTH CARE SYST	6	0.025
VIETNAM MIL MED UNIV	6	0.025
VRIJE UNIV AMSTERDAM	6	0.025
VRIJE UNIV AMSTERDAM MED CTR	6	0.025
WAKO LIFE SCI INC	6	0.025
WASEDA UNIV	6	0.025
WEIFANG PEOPLES HOSP	6	0.025
WESTERN HOSP	6	0.025
WUHAN CTR DIS PREVENT CONTROL	6	0.025
WUHAN UNIV TECHNOL	6	0.025
YAMANASHI UNIV	6	0.025
YANTAI UNIV	6	0.025
YIXING PEOPLES HOSP	6	0.025
YOKOKURA HOSP	5	0.021
155 CENT HOSP PLA	5	0.021
302 HOSP	5	0.021
302 MIL HOSP	5	0.021
401 HOSP PLA	5	0.021
ABBOTT LABS	5	0.021
AFFILIATED HOSP	5	0.021
AFFILIATED HOSP NANTONG UNIV	5	0.021
ALAMEDA HLTH SYST HIGHLAND HOSP	5	0.021
ALEXANDRIA UNIV	5	0.021
ANNAMALAI UNIV	5	0.021
ARMED FORCES INST PATHOL	5	0.021
ASAHI GEN HOSP	5	0.021
ASSIUT UNIV HOSP	5	0.021
ATATURK UNIV	5	0.021
ATTIKON UNIV HOSP	5	0.021
AZIENDA OSPED UNIV PADOVA	5	0.021
BAYER HEALTHCARE CO LTD	5	0.021
BEIJING INST BIOTECHNOL	5	0.021
BEIJING JISHUITAN HOSP	5	0.021
BEIJING PROTEOME RES CTR	5	0.021
BEIJING UNIV TECHNOL	5	0.021
BROWN MED SCH	5	0.021
CANC HOSP JIANGSU PROV	5	0.021
CANC INST GIOVANNI PAOLO II	5	0.021
CBS BIOSCI INC	5	0.021
CBSBIOSCIENCE INC	5	0.021
CHARITE CAMPUS BENJAMIN FRANKLIN	5	0.021
CHIA YI CHRISTIAN HOSP	5	0.021
CHINESE PEOPLES ARMED POLICE FORCE	5	0.021
CHONBUK NATL UNIV HOSP	5	0.021
CHONBUK NATL UNIV HOSP MED SCH	5	0.021
CHU CAEN	5	0.021
CHU NANCY	5	0.021
CHU STRASBOURG	5	0.021
CIC BIOGUNE	5	0.021
CINCINNATI CHILDRENS HOSP MED CTR	5	0.021
CIVILE MP AREZZO HOSP	5	0.021
CLIN CTR SERBIA	5	0.021
COLLABORAT INNOVAT CTR BIOTHERAPY	5	0.021
COLLABORAT INNOVAT CTR DIAG TREATMENT INFECT DIS	5	0.021
CSIR	5	0.021
CTR CELLULAR MOL BIOL	5	0.021
DUKSUNG WOMENS UNIV	5	0.021
EAST CHINA UNIV SCI TECHNOL	5	0.021
EASTERN LIAONING UNIV	5	0.021
ERASME UNIV HOSP	5	0.021
FDN INST LELOIR	5	0.021
FDN ITALIANA FEGATO	5	0.021
FIFTH HOSP WUHAN	5	0.021
FREEMAN RD HOSP	5	0.021
FUJIAN PROV CANC HOSP	5	0.021
GEN HOSP PEOPLES LIBERAT ARMY	5	0.021
GEN HOSP SHENYANG MIL AREA	5	0.021
GUANGXI KEY LAB MOL MED LIVER INJURY REPAIR	5	0.021
GUANGZHOU CTR DIS CONTROL PREVENT	5	0.021
GUANGZHOU WOMEN CHILDRENS MED CTR	5	0.021
GUYS ST THOMAS HOSP	5	0.021
HANNAM UNIV	5	0.021
HARVARD TH CHAN SCH PUBL HLTH	5	0.021
HEFEI NATL LAB PHYS SCI MICROSCALE	5	0.021
HEILONGJIANG PROV HOSP	5	0.021
HENAN SCI TECHNOL UNIV	5	0.021
HENRI MONDOR HOSP	5	0.021
HIGASHIOSAKA CITY GEN HOSP	5	0.021
HOP ANTOINE BECLERE	5	0.021
HOP CLAUDE HURIEZ	5	0.021
HOP JEAN MINJOZ	5	0.021
HOP UNIV STRASBOURG	5	0.021
HOSP CLIN SAN CARLOS	5	0.021
HOSP GEN UNIV GREGORIO MARANON	5	0.021
HOSP UNIV AUSTRAL	5	0.021
HOSP UNIV POLITECN LA FE	5	0.021
HUADONG MED INST BIOTECH	5	0.021
HUAZHONG AGR UNIV	5	0.021
HUBEI CANC CLIN STUDY CTR	5	0.021
HUNG KUANG UNIV	5	0.021
HUZHOU UNIV	5	0.021
HYOGO PREFECTURAL NISHINOMIYA HOSP	5	0.021
INDIAN INST TECHNOL	5	0.021
INOVA HLTH SYST	5	0.021
INRA	5	0.021
INST J PAOLI I CALMETTES	5	0.021
INST POST GRAD MED EDUC RES	5	0.021
IPN	5	0.021
IRCCS CASA SOLLIEVO SOFFERENZA	5	0.021
IRCCS SAVERIO DE BELLIS	5	0.021
JAWAHARLAL NEHRU UNIV	5	0.021
JIANGSU KEY LAB BIOMAT DEVICES	5	0.021
JIAOTONG UNIV	5	0.021
JINAN INFECT DIS HOSP	5	0.021
JINGMEN FIRST PEOPLES HOSP	5	0.021
JIUJIANG UNIV	5	0.021
KAINAN UNIV	5	0.021
KANTONSSPITAL	5	0.021
KEELUNG CHANG GUNG MEM HOSP	5	0.021
KING ABDUL AZIZ MED CITY	5	0.021
KONKUK UNIV HOSP	5	0.021
KOREA ATOM ENERGY RES INST	5	0.021
KOREA INST ORIENTAL MED	5	0.021
KOREAN LIVER CANC STUDY GRP	5	0.021
KOWA CO LTD	5	0.021
KUNMING MED COLL	5	0.021
KWONG WAH HOSP	5	0.021
KYUNG HEE UNIV HOSP GANGDONG	5	0.021
LIAONING NORMAL UNIV	5	0.021
LINKOPING UNIV	5	0.021
LUDWIG MAXIMILIANS UNIV MUNCHEN	5	0.021
MADURAI KAMARAJ UNIV	5	0.021
MASHHAD UNIV MED SCI	5	0.021
MAYO CLIN FLORIDA	5	0.021
MD ANDERSON CANC CTR	5	0.021
MINGDAO UNIV	5	0.021
MINOH CITY HOSP	5	0.021
MISR UNIV SCI TECHNOL	5	0.021
MITOCHONDRIA HUB REGULAT CTR	5	0.021
MONASH MED CTR	5	0.021
N SICHUAN MED COLL	5	0.021
NAGOYA DAINI RED CROSS HOSP	5	0.021
NANHUA UNIV	5	0.021
NANJING NORMAL UNIV	5	0.021
NANPUH HOSP	5	0.021
NARA CITY HOSP	5	0.021
NATL CHUNG CHENG UNIV	5	0.021
NATL CTR BIOMED ANAL	5	0.021
NATL DEF MED COLL	5	0.021
NATL ILAN UNIV	5	0.021
NATL INST BIOMED INNOVAT	5	0.021
NATL INST ENVIRONM STUDIES	5	0.021
NATL INST HLTH SCI	5	0.021
NATL INST INFECT DIS L SPALLANZANI	5	0.021
NATL UNIV SCI TECHNOL	5	0.021
NAVY GEN HOSP PLA	5	0.021
NEW ENGLAND RES INST	5	0.021
NIEHS	5	0.021
NORTHWEST A F UNIV	5	0.021
ONCOL INST SOUTHERN SWITZERLAND	5	0.021
OSAKA KOSEINENKIN HOSP	5	0.021
OSAKA UNIV HOSP	5	0.021
OSPED MAURIZIANO UMBERTO 1	5	0.021
OSPED REG BOLZANO	5	0.021
OSPED RIUNITI VILLA SOFIA CERVELLO	5	0.021
OTTO VONGUERICKE UNIV MAGDEGURG	5	0.021
PADUA UNIV HOSP	5	0.021
PARIS DESCARTES UNIV	5	0.021
PARIS SOUTH UNIV	5	0.021
PEOPLES HOSP JIANGXI PROV	5	0.021
PHILIPS HEALTHCARE	5	0.021
POLICLIN BARI	5	0.021
PORDENONE HOSP	5	0.021
QIDONG LIVER CANC RES INST	5	0.021
QINGHAI UNIV	5	0.021
QIQIHAR MED UNIV	5	0.021
QUEENS UNIV	5	0.021
RAJIV GANDHI CTR BIOTECHNOL	5	0.021
REIMS UNIV HOSP	5	0.021
RUDJER BOSKOVIC INST	5	0.021
S GIOVANNI DI DIO HOSP	5	0.021
SAISEIKAI NIIGATA SECOND HOSP	5	0.021
SAN CAMILLO FORLANINI HOSP	5	0.021
SAN FRANCISCO VA MED CTR	5	0.021
SAN JOSE GASTROENTEROL	5	0.021
SEATTLE CHILDRENS HOSP	5	0.021
SHANDONG UNIV TRADIT CHINESE MED	5	0.021
SHANGHAI INST BIOL SCI	5	0.021
SHANGHAI KEY LAB CELL ENGN ANTIBODY	5	0.021
SHANGHAI MED IMAGING INST	5	0.021
SIR GANGA RAM HOSP	5	0.021
SOUTHERN TAIWAN UNIV SCI TECHNOL	5	0.021
ST ANNES UNIV HOSP	5	0.021
ST ANTOINE HOSP	5	0.021
ST ELOI UNIV HOSP	5	0.021
ST MARTIN DE PORRES HOSP	5	0.021
ST MICHAELS HOSP	5	0.021
ST VINCENTS UNIV HOSP	5	0.021
STEEL MEM YAWATA HOSP	5	0.021
SUEZ CANAL UNIV	5	0.021
SUNNYBROOK RES INST	5	0.021
SUNY STONY BROOK	5	0.021
TAIF UNIV	5	0.021
TAINAN MUNICIPAL HOSP	5	0.021
TAIZHOU MUNICIPAL HOSP	5	0.021
TAMPA GEN HOSP	5	0.021
TARBIAT MODARES UNIV	5	0.021
TEXAS CHILDRENS HOSP	5	0.021
TOKYO NOKO UNIV	5	0.021
TOKYO UNIV AGR TECHNOL	5	0.021
TULANE HLTH SCI CTR	5	0.021
UCL INST LIVER DIGEST HLTH	5	0.021
UCSF	5	0.021
UNIV AUSTRAL	5	0.021
UNIV AUTONOMA MADRID	5	0.021
UNIV BASQUE COUNTRY UPV EHU	5	0.021
UNIV BRISTOL	5	0.021
UNIV CLIN HEIDELBERG	5	0.021
UNIV DUNDEE	5	0.021
UNIV FED ESPIRITO SANTO	5	0.021
UNIV FED PARANA	5	0.021
UNIV GLASGOW	5	0.021
UNIV HOSP COLOGNE	5	0.021
UNIV HOSP JENA	5	0.021
UNIV HOSP MUENSTER	5	0.021
UNIV HOSP RWTH AACHEN	5	0.021
UNIV HOSP TUEBINGEN	5	0.021
UNIV LILLE NORD FRANCE	5	0.021
UNIV MUNSTER	5	0.021
UNIV NACL ROSARIO	5	0.021
UNIV RHODE ISL	5	0.021
UNIV ROSTOCK	5	0.021
UNIV SAINS MALAYSIA	5	0.021
UNIV SALAMANCA	5	0.021
UNIV SHEFFIELD	5	0.021
UNIV SHERBROOKE	5	0.021
UNIV STRATHCLYDE	5	0.021
UNIV TABUK	5	0.021
UNIV TEKNOL MARA	5	0.021
UNIV TEXAS GRAD SCH BIOMED SCI HOUSTON	5	0.021
UNIV VIENNA	5	0.021
VET GEN HOSP	5	0.021
VIB	5	0.021
WAKO PURE CHEM IND LTD	5	0.021
WELLCOME TRUST SANGER INST	5	0.021
WUHAN UNION HOSP	5	0.021
XIANGYA HOSP	5	0.021
YAMAGATA UNIV	5	0.021
YANCHENG CITY 1 PEOPLES HOSP	5	0.021
YUANS GEN HOSP	5	0.021
ZHEJIANG ACAD MED SCI	5	0.021
ZHEJIANG HOSP	5	0.021
ZHEJIANG UNIV TECHNOL	5	0.021
ZUNYI MED UNIV	5	0.021
9 F PRINCE WALES HOSP	4	0.016
AGA KHAN UNIV	4	0.016
AMER UNIV BEIRUT	4	0.016
ANDALUSIAN SCH PUBL HLTH	4	0.016
ANHUI AGR UNIV	4	0.016
ARIZONA STATE UNIV	4	0.016
ARMED FORCES COLL MED	4	0.016
ARMED FORCES TAICHUNG GEN HOSP	4	0.016
ARQULE INC	4	0.016
ASAHIKAWA MED UNIV	4	0.016
ASIAN CANC RES GRP INC	4	0.016
ASO IIZUKA HOSP	4	0.016
AUCKLAND CITY HOSP	4	0.016
AUGUSTA UNIV	4	0.016
AUSTRAL UNIV	4	0.016
AZIENDA OSPED UNIV BOLOGNA	4	0.016
BALIKESIR UNIV	4	0.016
BANARAS HINDU UNIV	4	0.016
BAYER SCHERING PHARMA	4	0.016
BAYER VITAL GMBH	4	0.016
BAYER YAKUHIN LTD	4	0.016
BC CANC AGCY	4	0.016
BEIJING JIAOTONG UNIV	4	0.016
BEIJING TSINGHUA CHANGGUNG HOSP	4	0.016
BELLVITGE BIOMED RES INST	4	0.016
BHARATHIDASAN UNIV	4	0.016
BINZHOU MED UNIV HOSP	4	0.016
BINZHOU PEOPLES HOSP	4	0.016
BIOCANC TREATMENT INT LTD	4	0.016
BOLZANO REG HOSP	4	0.016
BOMBAY HOSP MED RES CTR	4	0.016
BROTZU HOSP	4	0.016
CAMPUS BIOMED UNIV	4	0.016
CANGZHOU CENT HOSP	4	0.016
CANNIZZARO HOSP	4	0.016
CATHOLIC UNIV DAEGU	4	0.016
CEA	4	0.016
CENTENARY INST	4	0.016
CHALMERS	4	0.016
CHANG GANG UNIV	4	0.016
CHANG GUNG CHILDREN HOSP	4	0.016
CHANG GUNG CHILDRENS HOSP	4	0.016
CHANG GUNG MEM HOSP CHIAYI	4	0.016
CHANGCHUN UNIV CHINESE MED	4	0.016
CHANGZHENG HOSP	4	0.016
CHANGZHOU UNIV	4	0.016
CHARITE CAMPUS VIRCHOW	4	0.016
CHARITE CAMPUS VIRCHOW KLINIKUM	4	0.016
CHELSEA WESTMINSTER HOSP	4	0.016
CHENGDU UNIV	4	0.016
CHILDRENS HOSP BOSTON	4	0.016
CHILDRENS HOSP LOS ANGELES	4	0.016
CHILDRENS NATL MED CTR	4	0.016
CHONBUK NATL UNIV MED SCH HOSP	4	0.016
CHONGQING CANC INST	4	0.016
CHRU	4	0.016
CHU HOTEL DIEU	4	0.016
CHU UNIV HOSP	4	0.016
CHUO UNIV	4	0.016
CHURCHILL HOSP	4	0.016
CIBER EPIDEMIOL SALUD PUBL CIBERESP	4	0.016
CITY HOPE COMPREHENS CANC CTR	4	0.016
CIV MP AREZZO HOSP	4	0.016
CLIN UNIV NAVARRA	4	0.016
CRCL	4	0.016
CTR COMPREHENS CANC	4	0.016
CTR DIS CONTROL	4	0.016
CTR DRUG EVALUAT	4	0.016
CTR HENRI BECQUEREL	4	0.016
CTR RECH BIOMED BICHAT BEAUJON	4	0.016
CTR RECH ST ANTOINE	4	0.016
CTR RIFERIMENTO ONCOL	4	0.016
DAIICHI SANKYO	4	0.016
DAINIPPON SUMITOMO PHARMA CO LTD	4	0.016
DANISH CANC SOC RES CTR	4	0.016
DANKOOK UNIV HOSP	4	0.016
DEV CTR BIOTECHNOL	4	0.016
DIAGNOST LAB	4	0.016
DICLE UNIV	4	0.016
DKFZ	4	0.016
EAST CHINA NORMAL UNIV	4	0.016
EASTERN HLTH	4	0.016
EISAI CO LTD	4	0.016
ERASMUS MC UNIV MED CTR	4	0.016
EUROPEAN MOL BIOL LAB	4	0.016
FAC MED PHARM	4	0.016
FDN IRCCS	4	0.016
FERDOWSI UNIV MASHHAD	4	0.016
FIFTH PEOPLES HOSP CHENGDU	4	0.016
FIOCRUZ MS	4	0.016
FIRST HOSP HARBIN	4	0.016
FIRST PEOPLES HOSP	4	0.016
FIRST PEOPLES HOSP CHANGZHOU	4	0.016
FLORIDA INT UNIV	4	0.016
FOLKHALSAN RES CTR	4	0.016
FOURTH PEOPLES HOSP HUAIAN	4	0.016
FRAUNHOFER INST TOXICOL EXPT MED	4	0.016
FUJIAN PROV KEY LAB TRANSLAT CANC MED	4	0.016
FUKUYAMA CITY HOSP	4	0.016
G PASCALE FDN	4	0.016
GANNAN MED COLL	4	0.016
GB PANT HOSP	4	0.016
GEISINGER HLTH SYST	4	0.016
GEISINGER MED CTR	4	0.016
GEN HOSP CHINESE PEOPLES ARMED POLICE FORCES	4	0.016
GENOCHECK CO LTD	4	0.016
GLAXOSMITHKLINE	4	0.016
GLENEAGLES HOSP	4	0.016
GREENSLOPES PRIVATE HOSP	4	0.016
GRP HOSP LYON NORD	4	0.016
GUANGDONG PROV HOSP CHINESE MED	4	0.016
GUANGZHOU FIRST PEOPLES HOSP	4	0.016
GUSTAVE ROUSSY	4	0.016
GYEONGSANG NATL UNIV HOSP	4	0.016
HADASSAH HEBREW UNIV MED CTR	4	0.016
HANG ZHOU SANITARIUM NAVY	4	0.016
HARBIN UNIV COMMERCE	4	0.016
HARBOR UCLA MED CTR	4	0.016
HEBEI UNIV	4	0.016
HELSINKI UNIV HOSP	4	0.016
HENAN NORMAL UNIV	4	0.016
HENRI MONDOR UNIV HOSP	4	0.016
HEZE MUNICIPAL HOSP	4	0.016
HIPPOKRATEION HOSP	4	0.016
HLTH SCI UNIV	4	0.016
HONG KONG CANC INST	4	0.016
HOP AVICENNE	4	0.016
HOP BICHAT CLAUDE BERNARD	4	0.016
HOP RANGUEIL	4	0.016
HOP ST JOSEPH	4	0.016
HOSP GEN UNIV ALICANTE	4	0.016
HOSP UNIV CANARIAS	4	0.016
HOSP UNIV CENT ASTURIAS	4	0.016
HOSP UNIV CRUCES	4	0.016
HOSP UNIV DONOSTIA	4	0.016
HOSP UNIV INFANTA SOFIA	4	0.016
HOSP UNIV LA FE	4	0.016
HOSP UNIV LA PAZ	4	0.016
HOSP UNIV SURESTE	4	0.016
HOUSTON VET AFFAIRS MED CTR	4	0.016
HOWARD HUGHES MED INST	4	0.016
HS GERARDO	4	0.016
HUAIYIN INST TECHNOL	4	0.016
HUAQIAO UNIV	4	0.016
HUMAN GENET FDN	4	0.016
HUMANITAS RES HOSP	4	0.016
HUMBOLDT UNIV	4	0.016
HUNAN UNIV CHINESE MED	4	0.016
HYOGO MED UNIV	4	0.016
IFO REGINA ELENA NATL CANC INST	4	0.016
IGR	4	0.016
INBB	4	0.016
INDRAPRASTHA APOLLO HOSP	4	0.016
INNER MONGOLIA MED COLL	4	0.016
INNER MONGOLIA UNIV	4	0.016
INNSBRUCK MED UNIV	4	0.016
INOVA FAIRFAX HOSP	4	0.016
INST INVEST SANITARIA NAVARRA IDISNA	4	0.016
INST ONCOL	4	0.016
INST PAOLI CALMETTE	4	0.016
INST PASTEUR KOREA	4	0.016
INST PATHOL	4	0.016
INST POLITECN BRAGANCA	4	0.016
INST UNIV HEMATOL	4	0.016
INTEGRAGEN	4	0.016
IRCCS IST CLIN HUMANITAS	4	0.016
IRCCS SAN MATTEO UNIV HOSP FDN	4	0.016
ISESAKI CITY HOSP	4	0.016
ISHIKIRI SEIKI HOSP	4	0.016
IST SCI SAN RAFFAELE	4	0.016
JAPAN RED CROSS MED CTR	4	0.016
JIANGHAN UNIV	4	0.016
JIANGSU PROV INST TRADIT CHINESE MED	4	0.016
JIAXING UNIV	4	0.016
JOHNS HOPKINS SINGAPORE INT MED CTR	4	0.016
JW GOETHE UNIV HOSP	4	0.016
KAFRELSHEIKH UNIV	4	0.016
KAISER PERMANENTE HAWAII	4	0.016
KAISER PERMANENTE NORTHWEST	4	0.016
KAOHSIUNG MUNICIPAL HSIAOKANG HOSP	4	0.016
KARADENIZ TECH UNIV	4	0.016
KATHOLIEKE UNIV LEUVEN HOSP	4	0.016
KAWASAKI HOSP	4	0.016
KEY LAB CANC PREVENT THERAPY	4	0.016
KEY LAB HEAVY ION RADIAT MED GANSU PROV	4	0.016
KEY LAB HEPATOBILIARY PANCREAT SURG DIGEST OR	4	0.016
KIMITSU CHUO HOSP	4	0.016
KINKI UNIV HOSP	4	0.016
KLINIKUM JOHANN WOLFGANG GOETHE UNIV	4	0.016
KLINIKUM KLAGENFURT WORTHERSEE	4	0.016
KOMATSU HOSP	4	0.016
KOSTANTOPOULEIO AGIA OLGA HOSP	4	0.016
KUNMING UNIV SCI TECHNOL	4	0.016
LAHEY CLIN MED CTR	4	0.016
LIAONING CANC HOSP INST	4	0.016
LISHUI CENT HOSP	4	0.016
LONDON HLTH SCI CTR	4	0.016
LONDON SCH HYG TROP MED	4	0.016
LUNAM UNIV	4	0.016
MAASTRICHT UNIV	4	0.016
MAGGIORE HOSP	4	0.016
MARMARA UNIV	4	0.016
MARSHALL UNIV	4	0.016
MASARYK UNIV	4	0.016
MED UNIV	4	0.016
MED UNIV GDANSK	4	0.016
MED UNIV HOSP	4	0.016
MED UNIV LODZ	4	0.016
MED UNIV WIEN	4	0.016
MEIHO UNIV	4	0.016
MEIJO UNIV	4	0.016
MENNONITE CHRISTIAN HOSP	4	0.016
MENOFIYA UNIV	4	0.016
MERCY MED CTR	4	0.016
MIL MED ACAD	4	0.016
MINIST HLTH RUSSIAN FEDERAT	4	0.016
MORGAGNI PIERANTONI HOSP	4	0.016
MUDANJIANG MED UNIV	4	0.016
NANFANG HOSP	4	0.016
NANKAI HOSP	4	0.016
NATL DEF MED COLL HOSP	4	0.016
NATL INNOVAT ALLIANCE HEPATITIS LIVER CANC	4	0.016
NATL INST BIOL SCI	4	0.016
NATL MUSEUM MARINE BIOL AQUARIUM	4	0.016
NATL RES INST CHINESE MED	4	0.016
NATL TAIPEI COLL NURSING	4	0.016
NE FORESTRY UNIV	4	0.016
NEW YORK STATE DEPT HLTH	4	0.016
NEWCASTLE UPON TYNE HOSP NHS FDN TRUST	4	0.016
NIAAA	4	0.016
NIIGATA UNIV PHARM APPL LIFE SCI	4	0.016
NINGBO FIRST HOSP	4	0.016
NORTHEASTERN OHIO UNIV COLL MED PHARM	4	0.016
NOTTINGHAM TRENT UNIV	4	0.016
NUMAZU CITY HOSP	4	0.016
ONDOKUZ MAYIS UNIV	4	0.016
ORIGIN BIOSCI INC	4	0.016
OSPED POLICLIN	4	0.016
OSPED VALDUCE	4	0.016
PACIFIC HLTH FDN	4	0.016
PAMUKKALE UNIV	4	0.016
PARIS DIDEROT UNIV	4	0.016
PEKING UNIV CANC HOSP INST	4	0.016
PEOPLES HOSP LIUZHOU	4	0.016
PEOPLES HOSP WEIFANG	4	0.016
PEOPLES HOSP XINJIANG UYGUR AUTONOMOUS REG	4	0.016
PFIZER GLOBAL RES DEV	4	0.016
PIEDMONT HOSP	4	0.016
PINGTUNG CHRISTIAN HOSP	4	0.016
POLICLIN SAN MATTEO	4	0.016
PORTLAND VA MED CTR	4	0.016
POZNAN UNIV MED SCI	4	0.016
PRINCESS ALEXANDRA HOSP	4	0.016
PROVIDENCE CANC CTR	4	0.016
PROVIDENCE PORTLAND MED CTR	4	0.016
PROVIDENCE UNIV	4	0.016
PUBL HLTH DIRECT	4	0.016
PUTIAN UNIV	4	0.016
RADBOUD UNIV NIJMEGEN	4	0.016
RENSSELAER POLYTECH INST	4	0.016
RHEIN WESTFAL TH AACHEN	4	0.016
RICHARD L ROUDEBUSH VET AFFAIRS MED CTR	4	0.016
RIKEN CTR LIFE SCI TECHNOL	4	0.016
RITSUMEIKAN UNIV	4	0.016
ROBERT KOCH INST	4	0.016
ROCHE DIAGNOST LTD	4	0.016
ROUEN UNIV HOSP	4	0.016
ROYAL INFIRM EDINBURGH NHS TRUST	4	0.016
RUTTONJEE HOSP	4	0.016
SAGA KEN MED CTR KOSEIKAN	4	0.016
SAN GIOVANNI BATTISTA HOSP	4	0.016
SAN GIOVANNI DI DIO HOSP	4	0.016
SAN GIOVANNI DIO HOSP	4	0.016
SCH PHARM	4	0.016
SCRIPPS CLIN	4	0.016
SECOND MIL MED UNIV CHINESE PLA	4	0.016
SEJONG UNIV	4	0.016
SEOUL ST MARYS HOSP	4	0.016
SHAANXI CANC HOSP	4	0.016
SHANDONG JIAOTONG UNIV	4	0.016
SHANGHAI ACAD SCI TECHNOL	4	0.016
SHANGHAITECH UNIV	4	0.016
SICHUAN CANC HOSP	4	0.016
SIEMENS MED SOLUT	4	0.016
SM LORETO NUOVO HOSP	4	0.016
SMG SNU BORAMAE MED CTR	4	0.016
SO TAIWAN UNIV	4	0.016
SOUTH CHINA UNIV TECHNOL	4	0.016
SOUTHWEST HOSP	4	0.016
SPEDALI CIVIL BRESCIA	4	0.016
SRI INT	4	0.016
ST LUC UNIV HOSP	4	0.016
ST LUKES EPISCOPAL HOSP	4	0.016
ST LUKES HOSP	4	0.016
STATE KEY LAB PROTE	4	0.016
SUMITOMO HOSP	4	0.016
SUZHOU HOSP TRADIT CHINESE MED	4	0.016
SUZUKA UNIV MED SCI	4	0.016
TAMA NAGAYAMA HOSP	4	0.016
TANGSHAN PEOPLES HOSP	4	0.016
TATA MEM HOSP	4	0.016
TIANJIN HOSP	4	0.016
TIANJIN INST HEPATOL	4	0.016
TIANJIN INT JOINT ACAD BIOMED	4	0.016
TIANJIN NANKAI HOSP	4	0.016
TISCH CANC INST	4	0.016
TOKUSHIMA UNIV	4	0.016
TOKUSHIMA UNIV HOSP	4	0.016
TOKYO METROPOLITAN INST MED SCI	4	0.016
TOKYO UNIV SCI	4	0.016
TRAN HUNG DAO HOSP	4	0.016
TWINCORE CTR EXPT CLIN INFECT RES	4	0.016
UFZ HELMHOLTZ CTR ENVIRONM RES	4	0.016
UIT ARCTIC UNIV NORWAY	4	0.016
UNIV ALABAMA	4	0.016
UNIV ARTURO PRAT	4	0.016
UNIV BERGEN	4	0.016
UNIV BREMEN	4	0.016
UNIV CHICAGO MED	4	0.016
UNIV CHILE	4	0.016
UNIV EASTERN FINLAND	4	0.016
UNIV EXETER	4	0.016
UNIV FED CIENCIAS SAUDE PORTO ALEGRE	4	0.016
UNIV FED PERNAMBUCO	4	0.016
UNIV HOSP BASEL	4	0.016
UNIV HOSP BRISTOL NHS FDN TRUST	4	0.016
UNIV HOSP HAMBURG EPPENDORF	4	0.016
UNIV HOSP LARISSA	4	0.016
UNIV HOSP MUNICH	4	0.016
UNIV HOSP PARIS NORD VAL DE SEINE	4	0.016
UNIV HOSP PISA	4	0.016
UNIV HOSP SCHLESWIG HOLSTEIN	4	0.016
UNIV HYDERABAD	4	0.016
UNIV IBADAN	4	0.016
UNIV INDONESIA	4	0.016
UNIV KELANIYA	4	0.016
UNIV KLINIKUM ESSEN	4	0.016
UNIV KLINIKUM MAGDEBURG AOR	4	0.016
UNIV KLINIKUM REGENSBURG	4	0.016
UNIV LAGOS	4	0.016
UNIV LIEGE	4	0.016
UNIV MED BERLIN	4	0.016
UNIV MURCIA	4	0.016
UNIV MYSORE	4	0.016
[truncated: 8,992 more rows]
